# Supplementary material for: Optogenetic induction of subcellular Ca2+ events in megakaryocytes and platelets using a highly Ca2+-conductive channelrhodopsin
Source: Commun Biol. 2025 Oct 7;8:1433. doi: 10.1038/s42003-025-08924-w (PMC12504666; doi:10.1038/s42003-025-08924-w)
Supplement: Supplementary file 4 — Supplementary Data 1 [file 42003_2025_8924_MOESM4_ESM.xlsx]

## Sheet: Figure 1
Figure 1b	Photocurrents of different ChRs in oocytes (at −60 mV after BAPTA injection in 80 mM CaCl2, pH 9.0)
	Conditions	H1134R 100 µW/mm2	H1134R 500 µW/mm2	XXM 100 µW/mm2	XXM 500 µW/mm2	XXM2.0 100 µW/mm2	XXM2.0 500 µW/mm2	CapChR2 100 µW/mm2	CapChR2 500 µW/mm2
	Photocurrent (at −60 mV after BAPTA injection in 80 mM CaCl2, pH 9.0)	0	-0.025	-1.35	-2.73	-2.5	-8.5	-3.1	-6.4
		0	-0.04	-0.5	-4.89	-7.19	-12	-0.8	-5.9
		-0.018	-0.13	-0.3	-0.82	-2.59	-11.9	-3	-6.6
		-0.004	-0.06	-0.4	-1.52	-3.7	-9.34	-1.1	-5.2
		-0.008	-0.06	-0.4	-1.7	-3.1	-9.3	-1	-4.1
		-0.008	-0.08	-1.53	-4.14	-6	-17.9	-5.2	-7.3
		-0.018	-0.124	-1.39	-4.05	-10	-18	-1.3	-5.6
		-0.02	-0.121	-1.84	-3.6			-2.4	-4
								-10.8	-13.9
								-5.6	-8.6
	Mean ± SD	-0,01 ± 0,008 µA N=8	-0,08 ± 0,04 µA N=8	-0,96 ± 0,62 µA N=8	-2,93 ± 1,46 µA N=8	-5,01 ± 2,83 µA N=7	-12,42 ± 4,0 µA N=7	-3,43 ± 3,1 µA N=10	-6,76 ± 2,87 µA N=10
Two sample T-test	P value			between XXM and XXM2.0 with 500µW/mm2 Illumination P = 2,88E-5			between XXM2.0 and CapChR2 with 500µW/mm2 Illumination P = 0,0017
	P value summary			***			**
	Significantly different? (P < 0.05)			Yes			Yes
Figure 1c	Photocurrents of different ChRs in oocytes (at −80 mV in 80 mM BaCl2, pH 9.0)
	Conditions	H1134R 100 µW/mm2	H1134R 500 µW/mm2	XXM 100 µW/mm2	XXM 500 µW/mm2	XXM2.0 100 µW/mm2	XXM2.0 500 µW/mm2	CapChR2 100 µW/mm2	CapChR2 500 µW/mm2
	Photocurrent (at −80 mV, in 80 mM BaCl2, pH 9.0)	-0.06	-0.3	-4.5	-9.7	-9	-26	-2.45	-7.6
		-0.06	-0.23	-1.5	-3.1	-16.4	-25	-4.35	-3.6
		-0.06	-0.3	-6.8	-7.5	-11	-17.7	-2.87	-6.5
		-0.02	-0.09	-5.3	-7.2	-11.1	-12.4	-4.3	-4.1
		-0.09	-0.23	-3	-4.2	-12.7	-12.5	-6.9	-6.8
		-0.08	-0.29	-0.4	-1.5	-13	-14.1	-6.3	-7.2
				-3.6	-5	-7.7	-8.6		-7.2
				-4.7	-6.3	-8.2	-11.8
				-4.3	-6.1
	Mean ± SD	-0,06 ± 0,024 µA N=6	-0,24 ± 0,08 µA N=6	-3,79 ± 1,95 µA N=9	-5,62 ± 2,48 µA N=9	-11,14 ± 2,89 µA N=8	-16,01 ± 6,38 µA N=8	-4,53 ± 1,78 µA N=6	-6,14 ± 1,61 µA N=6
Two sample T-test	P value			between XXM and XXM2.0 with 500µW/mm2 Illumination P = 3,99E-4			between XXM2.0 and CapChR2 with 500µW/mm2 Illumination P = 0,0016
	P value summary			***			**
	Significantly different? (P < 0.05)			Yes			Yes
Figure 1d	The fast (τoff 1) or slow (τoff 2) components of the biphasic off-kinetics of different ChRs (at −80 mV in 80 mM BaCl2, pH 9.0)
	Conditions	H1134R Tau off1	Tau off2	XXM Tau off1	XXM Tau off2	XXM2.0 Tau off1	XXM2.0 Tau off2	CapChR2 Tau off1	CapChR2 Tau off2
	Photocurrent (at −80 mV, in 80 mM BaCl2, pH 9.0)	43		3.322	14.5	2.186	10	0.403	3.442
		64		1.969	7.366	1.849	8.947	0.441	3.992
		42		2.245	8.444	1.761	8.75	0.433	3.976
		39		2.986	10.9	1.922	9.622	0.381	4.1
				2.417	8.641	2.348	14.8	0.446	4.265
				1.749	6.145			0.389	3.645
				2.214	7.528			0.384	3.899
				2.706	10.5
				2.612	9.203
	Mean ± SD	47 ± 11 ms N=4	-	2,5 ± 0,5 s N=9	9,2 ± 2,5 s N=9	2,0 ± 0,2 s N=5	10 ± 0,2 s N=5	0,4 ± 0,03 s N=7	3,9 ± 0,3 s N=7
Figure 1h	Quantification analysis of MFI ratio of Cal 590™ (3 min illumination / 0 min illumination)
	Conditions	n.t.	XXM2.0
	MFI ratio (3 min illumination / 0 min illumination)	1.04368	1.78487
		0.999152	1.6992
		1.05741	1.58074
		1.06111	1.46757
	Mean ± SD	1.040 ± 0.028 N=4	1.633 ± 0.138 N=4
Mann Whitney test	P value	0.0286
	P value summary	*
	Significantly different? (P < 0.05)	Yes

## Sheet: Figure 2
Figure 2e	Distance of polarized movement of ChR2 XXM2.0 expressing MKs (XXM 2.0) and control MKs (n.t.)
	Conditions	n.t.	XXM2.0
	Distance (μm)	3.01	1.99
		5.17	2.4
		0.91	2.77
		2.28	2.98
		2.82	3.38
		0.92	3.59
		3.08	3.76
		0.6	3.96
		0.63	4.11
		1.19	4.17
		1.17	4.21
		3.74	4.28
		0.95	5.08
			5.18
			5.81
			6.61
			6.64
			7.54
			8.29
			10.23
			11.54
			15.01
			17.73
	Mean ± SD	2.036 ± 1.433 N=13	6.142 ± 4.047 N=23
Mann Whitney test	P value	< 0.0001
	P value summary	****
	Significantly different? (P < 0.05)	Yes
Figure 2i	Distance of polarized MKs, which were preincubated with 20 μM BAPTA-AM or DMSO
	Order of conditions	1	2	3	4
	Conditions	n.t.		XXM2.0
	Distance (μm)	DMSO	BAPTA-AM	DMSO	BAPTA-AM
		1.36	0.47	1.62	0.61
		2.27	0.82	1.89	0.77
		2.62	1.01	2.46	0.87
		2.79	1.56	2.53	1.23
		2.88	1.9	3.05	1.27
		3.45	2.81	3.28	1.6
		3.88	2.96	4.08	1.65
		0.62		4.93	2.09
		1.59		5.96	2.21
		1.35		6.55	2.49
		2.47		10.92	2.5
		1.14		19.02	2.53
		0.28			2.87
					2.93
					3.71
					3.89
	Mean ± SD	2.054 ± 1.091 N=13	1.647 ± 0.9681 N=7	5.524 ± 4.981 N=12	2.076 ± 0.9993 N=16
Kruskal-Wallis-Test followed by Dunn’s test for multiple comparisons	Dunn’s test for multiple comparisons	1 vs 3		3 vs 4
	P value	0.0072		0.0055
	P value summary	**		**
	Significantly different? (P < 0.05)	Yes		Yes

## Sheet: Figure 3
Figure 3c	Distance of MKs, which were preincubated with 100 μM Blebbistatin or DMSO
	Order of conditions	1	2	3	4
	Conditions	n.t.		XXM2.0
	Distance (μm)	DMSO	Blebbistatin	DMSO	Blebbistatin
		0.474856	0.187451	1.28321	1.36137
		1.17081	0.692133	2.27509	1.3682
		1.41971	0.888856	2.69697	1.4909
		1.47323	1.05865	3.01802	1.49549
		1.51274	1.15949	3.52985	1.50111
		1.52186	1.18031	3.63089	1.76405
		3.1646	1.24615	4.30181	1.9251
			1.40516	4.40683	1.9792
			2.01256	5.05829	2.04166
			5.05393	10.1721	2.14714
				10.374	2.52724
				10.9218	2.54436
				11.9897	2.68427
				14.7519	2.69782
				21.3217	2.87551
					2.8796
					2.9997
					3.34761
					3.37419
					4.00863
					4.59521
					4.87022
	Mean ± SD	1.534 ± 0.8093 N=7	1.488 ± 1.339 N=10	7.315 ± 5.707 N=15	2.567 ± 1.008 N=22
	Dunn’s test for multiple comparisons	1 vs 3		3 vs 4
Kruskal-Wallis-Test followed by Dunn’s test for multiple comparisons	P value	0.0004		0.0095
	P value summary	***		**
	Significantly different? (P < 0.05)	Yes		Yes

## Sheet: Figure 4
Figure 4d	Quantification of MFI ratio of peripheral fibrinogen binding (10 min post illumination / 0 min) in MKs after global illumination
	Conditions	n.t.	XXM2.0
	MFI ratio (10 min post illumination / 0 min)	1.0397	7.974
		0.599398	3.986
		0.693685	1.2345
		1.86131	18.178
		0.701552	4.98811
		0.815573	1.65584
	Mean ± SD	0.952 ± 0.471 N=6	6.336 ± 6.296 N=6
Mann Whitney test	P value	0.0087
	P value summary	**
	Significantly different? (P < 0.05)	Yes
Figure 4e	Quantification of MFI ratio of peripheral fibrinogen binding (10 min post illumination / 0 min) in MKs after local illumination
	Conditions	n.t.			XXM2.0
		NI area	Illumination area		NI area	Illumination area
	MFI ratio (10 min post illumination / 0 min)	1.47898	1.012		1.222	3.542
		0.946141	0.954285		1.129	1.931
		1.15628	0.947859		1.822	2.181
		0.791328	1.39134		0.995	1.903
		0.861844	1.46705		0.612	2.017
		1.12698	1.17133		1.001	1.385
		1.13058	0.90088
	Mean ± SD	1.076 ± 0.230 N=7	1.121 ± 0.229 N=7		1.130 ± 0.398 N=6	2.160 ± 0.728 N=6
Mann Whitney test	P value	0.6031			0.0043
	P value summary	NS			**
	Significantly different? (P < 0.05)	No			Yes
Figure 4f	Distance of polarized movement of spread ChR2 XXM2.0 MKs, which were incubated with 50 μg/μl JON/A-Fab
	Conditions	-	JON/A-Fab
	Distance (μm)	1.57	0.53
		3	0.82
		4.29	0.82
		4.4	0.88
		4.99	2.08
		6.06	2.18
		7.28	2.59
		7.98	3.22
		9.7	3.83
		16.87	4.1
			5.17
			5.75
			8.23
			1.86
			9.68
			2.75
	Mean ± SD	6.615 ± 4.330 N=10	3.407 ± 2.667 N=16
Mann Whitney test	P value	0.0225
	P value summary	*
	Significantly different? (P < 0.05)	Yes

## Sheet: Figure 5
Figure 5b	Distance of polarized MKs after local illumination. Cells were preincubated with 10 μM CASIN or DMSO
	Order of conditions	1	2	3	4
	Conditions	n.t.		XXM2.0
	Distance (μm)	DMSO	CASIN	DMSO	CASIN
		0.44	1.14	0.51	0.12
		0.67	1.34	1.49	0.61
		0.97	1.65	1.66	0.94
		1.24	1.7	2.2	1.36
		1.55	2.29	2.64	1.37
		1.66	2.37	3.8	1.84
		2.93	2.5	3.88	2.38
		3.05	2.93	5.39	2.58
		3.68	3.17	6.59	2.8
		4.06	3.21	7.55	3.58
		5.91	3.59	7.97	3.62
			4.11	8.76	3.69
			4.47	8.77	3.75
			5.84	8.82	4.25
			6.39	9.09	5.4
				12.46	6.08
				21.17	6.36
					8.52
					9.03
	Mean ± SD	2.378 ± 1.700 N=11	3.113 ± 1.560 N=15	6.632 ± 5.057 N=17	3.594 ± 2.534 N=19
	Dunn’s test for multiple comparisons	1 vs 3		3 vs 4
Kruskal-Wallis-Test followed by Dunn’s test for multiple comparisons	P value	0.0033		0.0477
	P value summary	**		*
	Significantly different? (P < 0.05)	Yes		Yes
Figure 5c	Distance of polarized MKs of wild type and Cdc42-/- MKs after local illumination
	Order of conditions	1	2	3	4
	Conditions	n.t.		XXM2.0
	Distance (μm)	WT	Cdc42-/-	WT	Cdc42-/-
		5.09	0.58	1.97	0.58
		3.91	1.23	2.24	0.78
		2.11	4.66	2.62	0.8
		1.41	1.75	3.39	0.94
		0.43	0.78	4.24	1.05
			4.15	4.4	1.11
				4.9	1.17
				5.52	1.23
				5.71	1.75
				6.18	2.14
				6.37	2.23
				7.4	2.31
				8.68	2.77
				9.06	2.88
				16.95	3.17
				19.93	3.28
					3.34
					3.93
					4.13
					4.66
					4.8
					5.95
					5.96
					7.48
					8.82
					11.75
					17.81
	Mean ± SD	2.59 ± 1.889 N=5	2.192 ± 1.768 N=6	6.848 ± 5.013 N=16	3.956 ± 3.864 N=27
	Dunn’s test for multiple comparisons	1 vs 3		3 vs 4
Kruskal-Wallis-Test followed by Dunn’s test for multiple comparisons	P value	0.0226		0.0078
	P value summary	*		**
	Significantly different? (P < 0.05)	Yes		Yes
Figure 5d	Distance of polarized movement of MKs, which were preincubated with 30 μM Rhosin or DMSO
	Order of conditions	1	2	3	4
	Conditions	n.t.		XXM2.0
	Distance (μm)	DMSO	Rhosin	DMSO	Rhosin
		3.46246	0.585956	8.4749	11.0255
		0.525643	0.813465	11.3016	10.4392
		0.574465	1.32164	11.482	8.83825
		0.759816	1.34623	2.15288	6.78001
		0.813601	1.42429	2.38197	6.49492
		0.876683	1.95199	2.5389	5.65053
		0.930719	2.25407	3.24178	4.71717
		1.1243	2.3947	3.60312	4.71588
		1.23878	2.45444	5.5887	4.60719
		1.62259	2.62075	7.72351	4.32696
		1.85443	2.63341	8.73695	3.775
		3.8542	2.86741	6.31255	3.59006
			3.08233		3.55818
			3.10418		3.50896
					3.36182
					2.60123
					2.59602
					2.57307
					2.55635
					2.16362
	Mean ± SD	1.47 ± 1.098 N=12	2.061 ± 0.8289 N=14	6.128 ± 3.412 N=12	4.894 ± 2.605 N=20
	Dunn’s test for multiple comparisons	1 vs 3		3 vs 4
Kruskal-Wallis-Test followed by Dunn’s test for multiple comparisons	P value	< 0.0001		0.7559
	P value summary	****		NS
	Significantly different? (P < 0.05)	Yes		No
Figure 5e	Distance of polarized movement of spread WT, Rac1-/-, RhoA-/- and RhoB-/- MKs
	Conditions	WT	Rac1-/-	RhoA-/-	RhoB-/-
	Distance (μm)	3.01512	1.18883	1.01626	1.08153
		3.19094	3.62533	3.39226	1.45398
		3.367	5.60362	3.55803	2.38857
		3.48664	5.99899	5.0074	5.28381
		3.52588	6.29673	5.59221	5.37059
		3.85593	8.57364	5.65802	5.45052
		4.68193	12.4466	5.73257	5.62582
		4.68701	12.9242	7.46497	5.98257
		4.90849	13.0582	8.86738	7.6276
		5.46654		8.91406
		9.3226		9.08417
		9.86715		9.12927
		12.2957		9.61483
	Mean ± SD	5.513 ± 3.004 N=13	7.746 ± 4.294 N=9	6.387 ± 2.711 N=13	4.474 ± 2.262 N=9
	Dunn’s test for multiple comparisons		WT vs Rac1-/-	WT vs RhoA-/-	WT vs RhoB-/-
Kruskal-Wallis-Test followed by Dunn’s test for multiple comparisons	P value		0.0684	0.2051	0.7859
	P value summary		NS	NS	NS
	Significantly different? (P < 0.05)		No	No	No

## Sheet: Figure 6
Figure 6f	Quantification of polarized distance of center of mass of DMS in the experimental setting in (c)
	Conditions	Red light	Blue light
	Distance (μm)	0.511	2.387
		0.752	2.562
		1.018	3.183
		2.575	3.236
		2.731	3.6
		2.777	4.285
		3.35	4.823
		4.141	5.849
		5.44	5.959
		5.453	6.868
			7.463
			9.92
	Mean ± SD	2.875 ± 1.786 N=10	5.011 ± 2.278 N=12
Mann Whitney test	P value	0.0423
	P value summary	*
	Significantly different? (P < 0.05)	Yes

## Sheet: Figure 7
Figure 7f	Distance of polarized movement of ChR2 XXM2.0 expressing MKs (Pf4-Cre+/-) and control MKs (Pf4-Cre-/-)
	Conditions	Pf4-Cre-/-	Pf4-Cre+/-
	Distance (μm)	5.7	3.12
		2.07	4.98
		2.22	12.9
		0.95	1.01
		4.35	9.05
		1.71	7.62
		0.82	6.44
		6.39	4.7
		2.5	11.12
		6.83	4.47
		3.49	11.27
		1.63	10.31
		0.56	15.76
		2.03	4.93
			13.09
			5.35
			1.2
			2.13
			7.84
			1.62
	Mean ± SD	2.946 ± 2.086 N=14	6.946 ± 4.355 N=20
Mann Whitney test	P value	0.0049
	P value summary	**
	Significantly different? (P < 0.05)	Yes

## Sheet: Figure 8
Figure 8c	The percentage of platelet PS exposure after 10 min illumination
	Order of conditions	1	2	3	4
	Conditions	Pf4-Cre-/-		Pf4-Cre+/-
	Percentage (%)	Non-illumination	Illumination	Non-illumination	Illumination
		0	0	4.42478	59.8425
		0	0	7.9646	76.8116
		0	0	2.65487	59.5745
		0	0	0.884956	79.3651
		0	0	3.53982	43.2432
				4.42478	44.6809
				5.30973	61.6162
				1.76991	64.9351
	Mean ± SD	0 ± 0.000 N=5	0 ± 0.000 N=5	3.875 ± 2.100 N=8	61.38 ± 12.97 N=8
Kruskal-Wallis-Test followed by Dunn’s test for multiple comparisons	Dunn’s test for multiple comparisons	1 vs 2		3 vs 4
	P value	>0.9999		<0.0001
	P value summary	ns		****
	Significantly different? (P < 0.05)	NO		Yes
Figure 8d	The percentage of platelet P-selectin exposure after 10 min illumination
	Order of conditions	1	2	3	4
	Conditions	Pf4-Cre-/-		Pf4-Cre+/-
	Percentage (%)	Non-illumination	Illumination	Non-illumination	Illumination
		0	0	2	19
		0	0	6	50
		0	0	4	43
		0	0	2	43
		0	0	2	36
				5	37
				3	54
				1	44
	Mean ± SD	0 ± 0.000 N=5	0 ± 0.000 N=5	3.125 ± 1.727 N=8	40.75 ± 10.63 N=8
Kruskal-Wallis-Test followed by Dunn’s test for multiple comparisons	Dunn’s test for multiple comparisons	1 vs 2		3 vs 4
	P value	>0.9999		<0.0001
	P value summary	ns		****
	Significantly different? (P < 0.05)	NO		Yes

## Sheet: Supplementary figure 1
Supplemental Figure 1c	Quantification of relative fluorescence units for expression of channelrhodopsin variants in Xenopus oocyte
	Conditions	Ctrl	H134R minus ctrl	XXM minus ctrl	CapChR2 minus ctrl	XXM 2.0 minus ctrl
	Normal Frog Ringer (NFR)	132	326	508	433	686
		139	321	504	421	698
		128	331	520	414	705
		116	351	447	458	638
		121	364	458	466	624
		115	348	466	464	631
	Mean ± SD		340 ± 17 N=6	484 ± 30 N=6	443 ± 23 N=6	664 ± 37 N=6

## Sheet: Supplementary figure 3
Supplemental Figure 3c	Distance of polarized movement of control (Pf4-cre negative) and ChR2 H134R (Pf4-cre positive) MKs
	Conditions	ChR2 H134R (- Pf4-cre)	ChR2 H134R (+ Pf4-cre)
	Distance (μm)	0.49249	0.158619
		1.10377	0.745183
		1.69781	0.977062
		2.08481	1.23821
		2.12554	1.40463
		2.20554	2.0153
		2.49939	2.04244
		3.51745	2.38128
		7.17665	2.46304
		7.32604	2.50943
		7.64208	2.67706
			2.86818
			3.19179
			3.53165
			3.56489
			3.59787
			4.32614
			4.76619
			5.12032
			6.40524
			9.6427
	Mean ± SD	3.443 ± 2.644 N=11	3.125 ± 2.140 N=21
Mann Whitney test	P value	0.8891
	P value summary	NS
	Significantly different? (P < 0.05)	No

[truncated: 4 more sheets: Supplementary figure 4, Supplementary figure 5, Supplementary figure 7, Supplementary figue 9]
